# Supplementary material for: The Relationship Between Work–Family Conflict and Health Behaviors: A Systematic Review and Meta-Analysis
Source: Behav Sci (Basel). 2026 Mar 7;16(3):386. doi: 10.3390/bs16030386 (PMC13024141; doi:10.3390/bs16030386)
Supplement: Supplementary file 1 [file behavsci-16-00386-s001.zip]

Archive with 1 entries (1 files):
- behavsci-4053103-supplementary.pdf
